# Supplementary material for: Parental and offspring larval diets interact to influence life-history traits and infection with dengue virus in Aedes aegypti
Source: R Soc Open Sci. 2018 Jul 18;5(7):180539. doi: 10.1098/rsos.180539 (PMC6083674; doi:10.1098/rsos.180539)
Supplement: Dengue Virus Primers and Probes [file rsos180539supp3.xlsx]

## Sheet: READ ME
Within this workbook you will find five separate tabs: P1 Life History Parameters, F1 Life History Parameters, F1 Post Blood Feeding by ID, Dissemination by ID, and Blood meal titres.
Tab	Description	Columns
P1 Life History Parameters	This tab shows life history data for the parental generation.	Treatment: Notes whether parents were reared in high (H) or low (L) food. Replicate: Refers to the rearing container. Incubation start date: This is the date food was added prior to the incubation period. Hatch date: Refers to the date that egg papers were submerged for 24 hours for hatching. Larval addition date: This refers to the date larvae were added to the containers. Initial # larvae: This…
F1 Life History Parameters	This tab shows life history data collected for the offspring generation.	Parental Treatment: This notes whether parents were reared in high (H) or low (L) food. Offspring Treatment: This notes whether offspring were reared in high (H) or low (L) food. Offspring Code: This notes the parental by offspring treatment groups as either high parents x high offspring (HH), high parents x low offspring (HL), low parents x high offspring (LH), or low parents by low offspring (L…
F1 Post Blood Feeding by ID	This tab shows viral infection status of females in the offspring generation.	Mosquito ID: This was the unique number assigned to each female offspring that successfully blood fed on either a control or dengue-1 infectious blood meal. Blood feeding date: This was the date the female offspring successfully bloodfed. Control/Denv: This was the type of blood meal either control or infectious received by the female. Treatment: This notes the parental by offspring treatment gro…
Dissemination by ID	This tab shows dissemination data (of dengue virus to leg tissues) for the offspring generation for females assayed at 14 days.	Mosquito ID: This was the unique number assigned to each female offspring that successfully blood fed on either a control or dengue-1 infectious blood meal. Abdomen DENV-1 Positive: This notes whether or not the abdomen tested positive for dengue virus RNA. Abdomen CP: This notes the crossing point at which the RNA sample from females testing positive for dengue virus crossed. Abdomen Titre (pfu/…
Blood meal titers	This tab shows dengue viral titer results for each blood meal. Aliquots were taken in triplicate both before the blood meal and after the blood meal. Quantitative RT-PCR was used to determine the titer of each aliquot based upon a standard curve and this information was averaged for each blood meal.	Code: Each bloodmeal was given a code. Before/After: This describes whether the aliquot was taken before the feeding or after the feeding. Date: This describes the day the blood meal was provided. Replicate: Three aliquots per bloodmeal from before the feeding and after the feeding were taken and this refers to the number of the aliquot. Crossing Point: This refers to the crossing point determine…

## Sheet: P1 Life History Parameters
Treatment	Replicate	Incubation start date	Hatch date	Larval addition date	Initial # larvae	Avg time to pupation	Avg time for female emergence	Avg time for male emergence	Avg time to adult emergence	% Survivorship to pupation	% Survivorship to adulthood	# blood fed	# unfed	Total	% fed
H	1	2013-03-15	2013-03-18	2013-03-19	200	5.82222	7.86885	7.37143	7.60305	67.5	65.5	35	23	58	60.3448
H	2	2013-03-15	2013-03-18	2013-03-19	200	5.36275	7.38636	6.82609	7.1	51	45	38	8	46	82.6087
H	3	2013-03-15	2013-03-18	2013-03-19	200	5.784	7.77358	7.33929	7.55046	62.5	54.5	36	14	50	72
H	4	2013-03-15	2013-03-18	2013-03-19	200	5.90551	8.07843	7.36232	7.66667	63.5	60	34	13	47	72.3404
H	5	2013-03-15	2013-03-18	2013-03-19	200	5.93793	8.32308	7.38806	7.84848	72.5	66	42	21	63	66.6667
H	6	2013-03-15	2013-03-18	2013-03-19	200	6.01325	8.2973	7.30435	7.81818	75.5	71.5	52	11	63	82.5397
H	7	2013-03-15	2013-03-18	2013-03-19	200	5.84404	7.88235	7.4186	7.67021	54.5	47	36	14	50	72
H	8	2013-03-15	2013-03-18	2013-03-19	200	5.8625	7.9359	7.61538	7.77564	80	78	60	14	74	81.0811
L	1	2013-03-15	2013-03-18	2013-03-19	200	10.4692	13.1746	11.5574	12.379	65	62	32	13	45	71.1111
L	2	2013-03-15	2013-03-18	2013-03-19	200	11.163	14.1746	11.6935	12.944	67.5	62.5	32	22	54	59.2593
L	3	2013-03-15	2013-03-18	2013-03-19	200	10.05	13.1961	10.7818	11.9434	60	53	35	24	59	59.322
L	4	2013-03-15	2013-03-18	2013-03-19	200	8.67347	11.8923	9.38158	10.539	73.5	70.5	46	16	62	74.1935
L	5	2013-03-15	2013-03-18	2013-03-19	200	9.03937	11.9825	9.5	10.7304	63.5	57.5	32	18	50	64
L	6	2013-03-15	2013-03-18	2013-03-19	200	10.0645	12.9231	11.1667	11.9821	62	56	32	19	51	62.7451
L	7	2013-03-15	2013-03-18	2013-03-19	200	9.69286	12.9259	10.5875	11.5299	70	67	28	16	44	63.6364
L	8	2013-03-15	2013-03-18	2013-03-19	200	10.6618	13.9423	11.3867	12.4331	68	63.5	31	22	53	58.4906
L	9	2013-03-15	2013-03-18	2013-03-19	200	10.9145	14.0667	11.8065	12.757	58.5	53.5	29	17	46	63.0435

## Sheet: F1 Life History Parameters
Parental treatment	Offspring treatment	Offspring code		Container incubation start date	Hatch date	Larval addition date	Initial # larvae	# pupae	% survivorship to pupation	% survivorship to adulthood	F1 Avg time to pupation	Parents Avg time to pupation	Avg male emergence (days)	Avg female emergence (days)	Avg time to emerge all (days)	# Males	# Females	Total Adults	# Females Bloodfed	Proportion Bloodfed
H1	High	HH1	HH	2013-04-20	2013-04-23	2013-04-24	200	83	41.5	33	7.18072	5.82222	8.54286	9.16129	8.83333	35	31	66	12	0.387097
H2	High	HH2	HH	2013-04-20	2013-04-23	2013-04-24	200	138	69	62.5	6.10145	5.36275	7.59459	8.43137	7.936	74	51	125	25	0.490196
H3	High	HH3	HH	2013-04-20	2013-04-23	2013-04-24	200	143	71.5	64	6.06294	5.784	7.57576	8.37097	7.96094	66	62	128	23	0.370968
H4	High	HH4	HH	2013-04-20	2013-04-23	2013-04-24	200	147	73.5	64	6.38095	5.90551	7.97101	8.13559	8.04688	69	59	128	35	0.59322
H5	High	HH5	HH	2013-04-20	2013-04-23	2013-04-24	200	145	72.5	64	6.2069	5.93793	7.82192	8.18182	7.97656	73	55	128	27	0.490909
H6	High	HH6	HH	2013-04-20	2013-04-23	2013-04-24	200	137	68.5	57	6.0219	6.01325	7.61667	8.03704	7.81579	60	54	114	26	0.481481
H7	High	HH7	HH	2013-04-20	2013-04-23	2013-04-24	200	181	90.5	81.5	5.72928	5.84404	7.18868	7.94737	7.45399	106	57	163	34	0.596491
H8	High	HH8	HH	2013-04-20	2013-04-23	2013-04-24	200	13	6.5	4.5	7.38462	5.8625	9	10	9.22222	7	2	9	0	0
H1	Low	HL1	HL	2013-04-20	2013-04-23	2013-04-24	200	133	66.5	62.5	10.203	5.82222	10.4918	13.625	12.096	61	64	125	19	0.296875
H2	Low	HL2	HL	2013-04-20	2013-04-23	2013-04-24	200	138	69	63.5	9.21014	5.36275	10.027	12.4528	11.0394	74	53	127	12	0.226415
H3	Low	HL3	HL	2013-04-20	2013-04-23	2013-04-24	200	141	70.5	64	10.4326	5.784	11.0833	13.4643	12.125	72	56	128	22	0.392857
H4	Low	HL4	HL	2013-04-20	2013-04-23	2013-04-24	200	133	66.5	58	10.1729	5.90551	10.6415	13.9841	12.4569	53	63	116	9	0.142857
H5	Low	HL5	HL	2013-04-20	2013-04-23	2013-04-24	200	146	73	68	9.73288	5.93793	10.7692	12.5211	11.6838	65	71	136	27	0.380282
H6	Low	HL6	HL	2013-04-20	2013-04-23	2013-04-24	200	134	67	60	10.1716	6.01325	10.5789	13.0476	11.875	57	63	120	20	0.31746
H7	Low	HL7	HL	2013-04-20	2013-04-23	2013-04-24	200	147	73.5	64	8.65306	5.84404	9.50633	12.2245	10.5469	79	49	128	10	0.204082
H8	Low	HL8	HL	2013-04-20	2013-04-23	2013-04-24	200	144	72	66.5	9.89583	5.8625	10.6711	13.1228	11.7218	76	57	133	19	0.333333
L1	High	LH1	LH	2013-04-25	2013-04-28	2013-04-29	200	148	74	68.5	6.16216	10.4692	7.75281	8.70833	8.08759	89	48	137	15	0.3125
L2	High	LH2	LH	2013-04-25	2013-04-28	2013-04-29	200	175	87.5	80	6.09143	11.163	7.3956	8.6087	7.91875	91	69	160	8	0.115942
L3	High	LH3	LH	2013-04-25	2013-04-28	2013-04-29	200	164	82	75.5	5.64024	10.05	7.26316	7.81333	7.53642	76	75	151	31	0.413333
L4	High	LH4	LH	2013-04-25	2013-04-28	2013-04-29	200	141	70.5	65.5	6.26241	8.67347	7.64935	8.35185	7.93893	77	54	131	11	0.203704
L5	High	LH5	LH	2013-04-25	2013-04-28	2013-04-29	200	177	88.5	83	5.96045	9.03937	7.50575	8.29114	7.87952	87	79	166	17	0.21519
L6	High	LH6	LH	2013-04-25	2013-04-28	2013-04-29	200	155	77.5	67.5	6.16774	10.0645	7.76923	8.22807	7.96296	78	57	135	9	0.157895
L7	High	LH7	LH	2013-04-25	2013-04-28	2013-04-29	200	201	100.5	92	6.19403	9.69286	7.7191	8.2	7.96739	89	95	184	15	0.157895
L8	High	LH8	LH	2013-04-25	2013-04-28	2013-04-29	200	111	55.5	54.5	5.72973	10.6618	7.42105	8.39394	7.7156	76	33	109	9	0.272727
L9	High	LH9	LH	2013-04-25	2013-04-28	2013-04-29	200	151	75.5	68	5.97351	10.9145	7.41975	8.32727	7.78676	81	55	136	17	0.309091
L1	Low	LL1	LL	2013-04-25	2013-04-28	2013-04-29	200	141	70.5	64	10.3475	10.4692	11.0125	13.9583	12.1172	80	48	128	13	0.270833
L2	Low	LL2	LL	2013-04-25	2013-04-28	2013-04-29	200	139	69.5	66.5	10.7482	11.163	10.88	14.5172	12.4662	75	58	133	11	0.189655
L3	Low	LL3	LL	2013-04-25	2013-04-28	2013-04-29	200	148	74	69	9.77703	10.05	10.253	13.7091	11.6304	83	55	138	4	0.0727273
L4	Low	LL4	LL	2013-04-25	2013-04-28	2013-04-29	200	157	78.5	74.5	9.87261	8.67347	11.7229	14.0303	12.745	83	66	149	8	0.121212
L5	Low	LL5	LL	2013-04-25	2013-04-28	2013-04-29	200	134	67	63.5	10.5299	9.03937	10.5714	14.2105	12.2047	70	57	127	7	0.122807
L6	Low	LL6	LL	2013-04-25	2013-04-28	2013-04-29	200	134	67	62	11.4776	10.0645	11.8158	15.3542	13.1855	76	48	124	9	0.1875
L7	Low	LL7	LL	2013-04-25	2013-04-28	2013-04-29	200	143	71.5	65	11.4825	9.69286	12.1096	14.5614	13.1846	73	57	130	4	0.0701754
L8	Low	LL8	LL	2013-04-25	2013-04-28	2013-04-29	200	116	58	50	12.5	10.6618	12.3333	16.4054	13.84	63	37	100	10	0.27027
L9	Low	LL9	LL	2013-04-25	2013-04-28	2013-04-29	200	142	71	62	9.88028	10.9145	11.371	13.5	12.4355	62	62	124	20	0.322581

## Sheet: F1 Post Blood Feeding by ID
Mosquito ID	Blood feeding date	Control/Denv	Treatment	Assay time point	Wing length (px)	Wing length (mm)	Abdomen DENV-1 Positive?	Abdomen CP	Abdomen Titre (pfu/mL)
1	2013-05-09	Control	HH6	24 hrs	2285.3	2.65733
2	2013-05-09	Control	HH6	24 hrs	2239.45	2.60401
3	2013-05-09	Control	HH6	24 hrs	2230.5	2.5936
4	2013-05-09	Control	HH3	24 hrs	2246	2.61163
5	2013-05-09	Control	HH3	24 hrs	2321.98	2.69997
6	2013-05-09	Control	HH1	24 hrs	2376.87	2.7638
7	2013-05-09	Control	HH1	24 hrs	2273.76	2.64391
8	2013-05-09	Control	HH1	24 hrs	unmeasurable	#VALUE!
9	2013-05-09	Control	HL3	24 hrs	1767.26	2.05495
10	2013-05-09	Control	HH7	24 hrs	2287.3	2.65965
11	2013-05-09	Control	HH7	24 hrs	2325.84	2.70446
12	2013-05-09	Control	HH7	24 hrs	2297.71	2.67176
13	2013-05-09	Control	HH2	24 hrs	2251.65	2.6182
14	2013-05-09	Control	HH2	24 hrs	2159.16	2.51065
15	2013-05-09	Control	HH4	24 hrs	unmeasurable	#VALUE!
16	2013-05-09	Control	HH4	24 hrs	2127.31	2.47362
17	2013-05-09	Control	HH4	24 hrs	unmeasurable	#VALUE!
18	2013-05-09	Control	HH7	24 hrs	2071.4	2.40861
19	2013-05-09	Control	HH5	24 hrs	2191.97	2.5488
20	2013-05-09	Control	HH5	24 hrs	2175.49	2.52964
21	2013-05-09	Control	HH5	24 hrs	2171.63	2.52515
22	2013-05-09	DENV-1	HH6	24 hrs	unmeasurable	#VALUE!	Y	28.69	4870
23	2013-05-09	DENV-1	HH6	24 hrs	2235.23	2.59911	Y	29.02	4130
24	2013-05-09	DENV-1	HH7	24 hrs	2329.27	2.70846	Y	28.61	5070
25	2013-05-09	DENV-1	HH7	24 hrs	2369.41	2.75513	Y	29.95	2560
26	2013-05-09	DENV-1	HH7	24 hrs	2231.44	2.5947	Y	28.18	6320
27	2013-05-09	DENV-1	HH4	24 hrs	2263.69	2.6322	Y	28.19	6290
28	2013-05-09	DENV-1	HH4	24 hrs	unmeasurable	#VALUE!	Y	26.5	15000
29	2013-05-09	DENV-1	HH4	24 hrs	2175.45	2.52959	Y	30.12	2340
30	2013-05-09	DENV-1	HH3	24 hrs	2598.78	3.02183	Y	28.25	6100
31	2013-05-09	DENV-1	HH5	24 hrs	2218.27	2.57938	Y	27.21	10400
32	2013-05-09	DENV-1	HH5	24 hrs	2181.76	2.53693	Y	27.93	7200
33	2013-05-09	DENV-1	HH2	24 hrs	2330.89	2.71033	Y	28.8	4610
34	2013-05-09	DENV-1	HL3	24 hrs	1759.73	2.0462	Y	28.36	5270
35	2013-05-10	Control	HH5	24 hrs	2183.37	2.5388
36	2013-05-10	Control	HL5	24 hrs	unmeasurable	#VALUE!
37	2013-05-10	Control	HL7	24 hrs	1953.92	2.272
38	2013-05-10	Control	HL6	24 hrs	1853.88	2.15567
39	2013-05-10	Control	HL6	24 hrs	1779.54	2.06923
40	2013-05-10	Control	HH7	24 hrs	2263.87	2.63241
41	2013-05-10	Control	HH7	24 hrs	2357.6	2.74139
42	2013-05-10	Control	HH4	24 hrs	2727.9	3.17197
43	2013-05-10	Control	HH4	24 hrs	2268.83	2.63818
44	2013-05-10	Control	HH3	24 hrs	2278.94	2.64993
45	2013-05-10	Control	HH3	24 hrs	2027.04	2.35702
46	2013-05-10	Control	HL1	24 hrs	1510.83	1.75678
47	2013-05-10	Control	HL2	24 hrs	1884.04	2.19075
48	2013-05-10	Control	HH2	24 hrs	2394.31	2.78408
49	2013-05-10	Control	HH2	24 hrs	2181.37	2.53648
50	2013-05-10	Control	HH2	24 hrs	unmeasurable	#VALUE!
51	2013-05-10	Control	HH6	24 hrs	2158.34	2.5097
52	2013-05-10	Control	HH6	24 hrs	2191.31	2.54803
53	2013-05-10	DENV-1	HL2	24 hrs	1654.18	1.92347	N
54	2013-05-10	DENV-1	HH3	24 hrs	2069.52	2.40641	Y	27.22	10300
55	2013-05-10	DENV-1	HH3	24 hrs	2210.79	2.57068	Y	27.89	7350
56	2013-05-10	DENV-1	HL5	24 hrs	1885.69	2.19266	Y	27.3	9920
57	2013-05-10	DENV-1	HL6	24 hrs	1914.02	2.22561	Y	28.61	5070
58	2013-05-10	DENV-1	HL6	24 hrs	1850.69	2.15196	Y	25.45	25500
59	2013-05-10	DENV-1	HL7	24 hrs	1834.06	2.13263	N
60	2013-05-10	DENV-1	HH3	24 hrs	unmeasurable	#VALUE!	Y	27.03	11400
61	2013-05-10	DENV-1	HH4	24 hrs	2332.09	2.71173	Y	26.98	11700
62	2013-05-10	DENV-1	HH4	24 hrs	2322.38	2.70044	Y	27.37	9570
63	2013-05-10	DENV-1	HH1	24 hrs	unmeasurable	#VALUE!	Y	25.86	20700
64	2013-05-10	DENV-1	HH5	24 hrs	2218.07	2.57916	Y	27.86	7440
65	2013-05-10	DENV-1	HH5	24 hrs	2186.3	2.54221	Y	27.49	8990
66	2013-05-10	DENV-1	HL1	24 hrs	1865.37	2.16903	Y	27.71	8040
67	2013-05-10	DENV-1	HH6	24 hrs	2200.38	2.55859	Y	27.65	8290
68	2013-05-10	DENV-1	HH6	24 hrs	2172	2.52558	LOST
69	2013-05-10	DENV-1	HH6	24 hrs	2224.48	2.5866	Y	26.95	11800
70	2013-05-10	DENV-1	HH6	24 hrs	2225.06	2.58728	Y	26.82	12700
71	2013-05-10	DENV-1	HH7	24 hrs	2356.15	2.73971	Y	32	899
72	2013-05-10	DENV-1	HH7	24 hrs	2291.41	2.66442	Y	27.59	8550
73	2013-05-10	DENV-1	HH2	24 hrs	2274.95	2.64529	Y	28.05	6770
74	2013-05-10	DENV-1	HH2	24 hrs	2299.15	2.67343	Y	25.83	21000
75	2013-05-09	Control	HH4	3 days	2145.3	2.49454
76	2013-05-09	Control	HH4	3 days	2134.43	2.48189
77	2013-05-09	Control	HH2	3 day	2201.09	2.55941
78	2013-05-09	Control	HH2	3 day	2259.07	2.62683
79	2013-05-09	Control	HH6	3 day	2171.44	2.52493
80	2013-05-09	Control	HH6	3 day	2074.26	2.41193
81	2013-05-09	Control	HH7	3 days	2116.09	2.46057
82	2013-05-09	Control	HH7	3 days	2439	2.83605
83	2013-05-09	Control	HH7	3 days	2168.23	2.5212
84	2013-05-09	Control	HH3	3 day	unmeasurable	#VALUE!
85	2013-05-09	Control	HH3	3 day	2230.02	2.59305
86	2013-05-09	Control	HH1	3 days	2305.5	2.68082
87	2013-05-09	Control	HH1	3 days	2314.17	2.6909
88	2013-05-09	Control	HH1	3 days	2395.84	2.78586
89	2013-05-09	Control	HH5	3 day	2276.75	2.64739
90	2013-05-09	Control	HH5	3 day	2427.63	2.82283
92	2013-05-09	Control	HH5	3 day	2171.27	2.52473
93	2013-05-09	DENV-1	HH5	3 day	2201.43	2.5598	N
94	2013-05-09	DENV-1	HH5	3 days	2218.44	2.57958	Y	27.8	7690
95	2013-05-09	DENV-1	HH5	3 days	2117.32	2.462	Y	28.26	6070
96	2013-05-09	DENV-1	HH2	3 days	2273.76	2.64391	Y	28.64	5010
97	2013-05-09	DENV-1	HH7	3 day	2422.57	2.81694	N
98	2013-05-09	DENV-1	HH4	3 days	2121.21	2.46653	Y	32.69	630
99	2013-05-09	DENV-1	HH4	3 days	2214.56	2.57506	Y	26.2	17400
100	2013-05-09	DENV-1	HH4	3 days	2179.86	2.53472	Y	28.95	4280
101	2013-05-09	DENV-1	HH7	3 day	2121.78	2.46719	N
102	2013-05-09	DENV-1	HH7	3 day	2218.82	2.58002	N
103	2013-05-10	Control	HH6	3 day	2213.99	2.57441
104	2013-05-10	Control	HH6	3 day	2220.76	2.58227
105	2013-05-10	Control	HH2	3 day	2134.49	2.48196
106	2013-05-10	Control	HH2	3 day	2263.41	2.63187
107	2013-05-10	Control	HH2	3 day	2258.04	2.62562
108	2013-05-10	Control	HH3	3 day	2227.13	2.58969
109	2013-05-10	Control	HH3	3 day	2381.34	2.769
110	2013-05-10	Control	HH7	3 days	2231.33	2.59457
111	2013-05-10	Control	HH7	3 days	2302.18	2.67695
112	2013-05-10	Control	HH7	3 days	2544.43	2.95863
113	2013-05-10	Control	HH4	3 days	2135.88	2.48359
114	2013-05-10	Control	HH4	3 days	2413.26	2.80611
115	2013-05-10	Control	HL1	3 day	2086.34	2.42598
116	2013-05-10	Control	HL6	3 day	1815.54	2.11109
117	2013-05-10	Control	HL6	3 day	1892.56	2.20065
118	2013-05-10	Control	HL7	3 day	2124.03	2.46981
119	2013-05-10	Control	HH5	3 day	2231.39	2.59464
120	2013-05-10	DENV-1	HL2	3 day	1854.04	2.15586	N
121	2013-05-10	DENV-1	HH5	3 day	1958.57	2.2774	N
122	2013-05-10	DENV-1	HH3	3 day	2123.38	2.46905	N
123	2013-05-10	DENV-1	HH2	3 day	2231.04	2.59423	N
124	2013-05-10	DENV-1	HH2	3 day	2213.59	2.57394	N
125	2013-05-10	DENV-1	HH7	3 day	2042.51	2.37501	N
126	2013-05-10	DENV-1	HH7	3 day	2204.56	2.56345	N
127	2013-05-10	DENV-1	HH7	3 day	2275.77	2.64625	N
128	2013-05-10	DENV-1	HH3	3 days	2113	2.45698	Y	28.34	5820
129	2013-05-10	DENV-1	HH3	3 day	2567.61	2.98559	N
130	2013-05-10	DENV-1	HL1	3 day	NOT POSSIBLE	#VALUE!	LOST
131	2013-05-10	DENV-1	HH5	3 day	2706.37	3.14695	N
132	2013-05-10	DENV-1	HH5	3 day	2270.39	2.63999	N
133	2013-05-10	DENV-1	HL6	3 day	1883	2.18954	N
134	2013-05-10	DENV-1	HH6	3 days	2283	2.65465	Y	30.07	2410
135	2013-05-10	DENV-1	HH6	3 day	2187	2.54302	N
136	2013-05-10	DENV-1	HH6	3 day	2254.35	2.62134	N
137	2013-05-10	DENV-1	HH4	3 day	2280.98	2.6523	N
138	2013-05-10	DENV-1	HH4	3 day	2236.24	2.60028	N
139	2013-05-13	DENV-1	HL5	24 hrs	1743.41	2.02722	Y	28.89	4400
140	2013-05-13	DENV-1	HL5	24 hrs	2198.36	2.55623	Y	29.01	4140
141	2013-05-13	DENV-1	HL5	24 hrs	2946.97	3.42671	Y	29.25	3650
142	2013-05-13	DENV-1	HL8	24 hrs	1907.25	2.21774	Y	28.32	5900
143	2013-05-13	DENV-1	HL8	24 hrs	2705.45	3.14587	Y	28.88	4420
144	2013-05-14	Control	HL1	24 hrs	1932.88	2.24753
145	2013-05-14	Control	HL3	24 hrs	1990.38	2.3144
146	2013-05-13	DENV-1	HL8	3 days	2073.06	2.41054	Y	30.51	1920
147	2013-05-13	DENV-1	HL8	3 days	1781.66	2.0717	N
148	2013-05-13	DENV-1	HL5	3 days	1696.11	1.97222	N
149	2013-05-13	DENV-1	HL5	3 days	2187.04	2.54307	N
150	2013-05-13	Control	HH4	3 days	2540.78	2.9544
151	2013-05-13	Control	HL5	3 days	1911.03	2.22213
152	2013-05-13	Control	HL5	3 days	2267.41	2.63653
153	2013-05-13	Control	HL8	3 days	2161.74	2.51365
154	2013-05-13	Control	HL8	3 days	1907.04	2.21749
155	2013-05-13	DENV-1	HH3	3 days	2440.49	2.83778	N
156	2013-05-13	DENV-1	HH2	3 days	2382.43	2.77026	N
157	2013-05-13	Control	HL4	3 days	1693.17	1.9688
158	2013-05-13	Control	HH5	3 days	1938.84	2.25446
159	2013-05-13	DENV-1	HL4	3 days	1796.04	2.08842	N
160	2013-05-13	Control	HH3	3 days	2282.53	2.65411
161	2013-05-13	Control	HL7	3 days	2219.52	2.58084
162	2013-05-13	Control	HH1	3 days	2219.22	2.58049
163	2013-05-15	Control	HL8	24 hrs	1746.46	2.03077
164	2013-05-15	Control	HL2	24 hrs	1700.62	1.97747
165	2013-05-15	Control	HL5	24 hrs	2030.83	2.36143
166	2013-05-15	Control	HL5	24 hrs	2242.72	2.60781
167	2013-05-15	Control	HL3	24 hrs	2093.82	2.43468
168	2013-05-15	DENV-1	HL3	24 hrs	1958.12	2.27688	Y	28.26	6080
169	2013-05-15	DENV-1	HL3	24 hrs	1833.22	2.13166	Y	27.88	7360
170	2013-05-15	DENV-1	HH1	24 hrs	2325.19	2.70371	Y	27.9	7280
171	2013-05-15	DENV-1	HL1	24 hrs	1767.47	2.0552	Y	29.31	3560
172	2013-05-15	DENV-1	HL5	24 hrs	no wings	#VALUE!	Y	30.09	2390
173	2013-05-16	Control	LH3	24 hrs	2209.78	2.56951
174	2013-05-16	Control	LH9	24 hrs	2318.06	2.69542
175	2013-05-16	DENV-1	LH9	24 hrs	2334.83	2.71492	Y	27.92	7220
176	2013-05-16	DENV-1	LH9	24 hrs	2247.53	2.61341	Y	30.08	2400
177	2013-05-16	DENV-1	LH1	24 hrs	2282.97	2.65461	Y	29.96	2540
178	2013-05-16	DENV-1	LH1	24 hrs	2240.56	2.6053	Y	29.28	3600
179	2013-05-16	Control	LH1	24 hrs	2158.58	2.50997
180	2013-05-16	Control	LH6	24 hrs	2177.49	2.53196
181	2013-05-16	DENV-1	LH3	24 hrs	2184.24	2.53982	Y	28.93	4310
182	2013-05-16	DENV-1	LH3	24 hrs	2210	2.56977	Y	28.79	4620
183	2013-05-16	DENV-1	LH3	24 hrs	2115.58	2.45998	Y	30.04	2450
184	2013-05-16	DENV-1	LH3	24 hrs	2241.93	2.6069	Y	31.47	1180
185	2013-05-14	Control	HL1	3 days	1970	2.2907
186	2013-05-14	Control	HL3	3 days	1960.21	2.27932
187	2013-05-15	Control	HL5	3 days	2105.7	2.44849
188	2013-05-15	DENV-1	HL3	3 days	1998.04	2.3233	N
189	2013-05-15	DENV-1	HL3	3 days	1862.54	2.16575	y	24.99	32300
190	2013-05-15	DENV-1	HL3	3 days	1885.23	2.19213	N
191	2013-05-15	DENV-1	HL1	3 days	2232.25	2.59564	Y	26.81	12700
192	2013-05-15	DENV-1	HH1	3 days	1977.35	2.29924	N
193	2013-05-15	Control	HL2	3 days	1990.4	2.31442
194	2013-05-15	Control	HL3	3 days	1911.62	2.22282
195	2013-05-16	Control	LH3	3 days	2311.67	2.68799
196	2013-05-16	DENV-1	LH1	3 days	2209.71	2.56943	Y	26.83	12600
197	2013-05-16	DENV-1	LH1	3 days	2227.12	2.58967	N
198	2013-05-16	DENV-1	LH3	3 days	2339.31	2.72013	Y	28.9	2840
199	2013-05-16	DENV-1	LH3	3 days	2330.16	2.70948	Y	28.16	4140
200	2013-05-16	DENV-1	LH3	3 days	2274.16	2.64437	Y	27.76	5080
201	2013-05-16	DENV-1	LH9	3 days	2101.07	2.4431	Y	25.29	18000
202	2013-05-16	DENV-1	LH9	3 days	2263.16	2.63159	Y	27.89	4760
203	2013-05-16	DENV-1	HL6	3 days	2004.9	2.33128	N
204	2013-05-16	DENV-1	HL1	3 days	1942.37	2.25857	Y	25.3	17900
205	2013-05-16	DENV-1	LH6	3 days	2185.24	2.54097	Y	24.32	29500
206	2013-05-16	DENV-1	LH3	3 days	1910.65	2.22168	Y	29.34	2270
207	2013-05-16	Control	LH6	3 days	2241.54	2.60644
208	2013-05-16	Control	LH9	3 days	2115.01	2.45931
209	2013-05-20	DENV-1	HH5	24 hrs	2175.01	2.52908	Y	29.44	2160
210	2013-05-21	DENV-1	HL8	24 hrs	2142.95	2.49181	Y	26.55	9460
211	2013-05-21	DENV-1	HL2	24 hrs	2163.05	2.51518	Y	26.03	12300
212	2013-05-21	DENV-1	HL1	24 hrs	2120.53	2.46573	Y	28.32	3820
213	2013-05-21	DENV-1	HL4	24 hrs	1906.13	2.21643	Y	30.8	1080
214	2013-05-21	DENV-1	HL4	24 hrs	2090.46	2.43077	Y	27.72	5200
215	2013-05-21	DENV-1	HL6	24 hrs	2085.57	2.42508	Y	25.87	13400
216	2013-05-21	Control	HL5	24 hrs	1908.97	2.21973
217	2013-05-21	Control	HL5	24 hrs	2130.59	2.47743
218	2013-05-09	DENV-1	HH4	14 days	2099.16	2.44088	Y	23.24	69600
219	2013-05-09	DENV-1	HH2	14 days	2999.06	3.48728	N
220	2013-05-09	Control	HH7	14 days	2149.8	2.49977
221	2013-05-09	Control	HH7	14 days	2127.57	2.47392
222	2013-05-09	DENV-1	HH5	14 days	2248.14	2.61412	N
223	2013-05-09	DENV-1	HH5	14 days	2382.38	2.77021	N
224	2013-05-09	Control	HH5	14 days	2263.72	2.63223
225	2013-05-09	Control	HH5	14 days	2289.26	2.66193
226	2013-05-09	Control	HH7	14 days	2167.59	2.52045
227	2013-05-09	Control	HH2	14 days	2224.01	2.58605
228	2013-05-09	Control	HH1	14 days	2350.29	2.7329
229	2013-05-09	Control	HH4	14 days	2364.15	2.74901
230	2013-05-09	Control	HH4	14 days	2217.3	2.57825
231	2013-05-09	Control	HH4	14 days	2287.41	2.65978
232	2013-05-09	Control	HH3	14 days	2222.03	2.58376
233	2013-05-09	Control	HH3	14 days	unmeasurable
234	2013-05-09	DENV-1	HH7	14 days	2083.19	2.42231	Y	28.76	1760
235	2013-05-09	DENV-1	HH6	14 days	2248.52	2.61456	Y	23.77	34100
236	2013-05-09	Control	HH6	14 days	2224.04	2.58609
237	2013-05-09	Control	HH6	14 days	2268.16	2.6374
238	2013-05-20	Control	HH7	3 days	2277.28	2.64801
239	2013-05-20	DENV-1	HH4	3 days	2496.45	2.90285	N
240	2013-05-20	DENV-1	HH4	3 days	2490.15	2.89552	N
241	2013-05-22	Control	LH8	24 hrs	2200.91	2.55919
242	2013-05-22	Control	LH8	24 hrs	2515.75	2.92529
243	2013-05-22	DENV-1	LH5	24 hrs	unmeasurable	#VALUE!	Y	27.55	5650
244	2013-05-22	Control	LH1	24 hrs	2240.06	2.60473
245	2013-05-22	Control	LH5	24 hrs	2174.14	2.52807
246	2013-05-22	Control	LH5	24 hrs	2300.57	2.67508
247	2013-05-22	DENV-1	LH8	24 hrs	2158.5	2.50988	Y	29.77	1830
248	2013-05-22	DENV-1	LH8	24 hrs	2279.18	2.65021	Y	28.08	4330
249	2013-05-22	Control	LH6	24 hrs	2296.64	2.67051
250	2013-05-22	DENV-1	LH9	24 hrs	2376.82	2.76374	Y	27.22	6710
251	2013-05-22	DENV-1	LH3	24 hrs	2293.91	2.66734	Y	28.57	6710
252	2013-05-22	DENV-1	LH7	24 hrs	2266.71	2.63571	Y	27.24	6640
253	2013-05-22	Control	LH3	24 hrs	2267.7	2.63686
254	2013-05-22	Control	LH3	24 hrs	2377.8	2.76488
255	2013-05-22	Control	LH3	24 hrs	2420	2.81395
256	2013-05-22	Control	LH2	24 hrs	2255	2.62209
257	2013-05-22	Control	LH2	24 hrs	2314.5	2.69128
258	2013-05-10	DENV-1	HL5	14 days	1811.65	2.10657	Y	31.83	422
259	2013-05-10	Control	HH6	14 days	1904.46	2.21449
260	2013-05-10	Control	HH6	14 days	2184.1	2.53965
261	2013-05-10	Control	HH7	14 days	2341	2.72209
262	2013-05-10	Control	HH7	14 days	2480.9	2.88477
263	2013-05-10	Control	HH7	14 days	2188.7	2.545
264	2013-05-10	DENV-1	HH2	14 days	2294.73	2.66829	N
265	2013-05-10	Control	HH2	14 days	2471.5	2.87384
266	2013-05-10	Control	HH2	14 days	2288.5	2.66105
267	2013-05-10	Control	HH2	14 days	2261.09	2.62917
268	2013-05-10	DENV-1	HL2	14 days	1819.91	2.11617	N
269	2013-05-10	DENV-1	HH4	14 days	2458.47	2.85869	N
270	2013-05-10	DENV-1	HH4	14 days	2253.29	2.6201	N
271	2013-05-10	DENV-1	HH4	14 days	2483.37	2.88764	N
272	2013-05-10	Control	HL6	14 days	1818.8	2.11488
273	2013-05-10	DENV-1	HH6	14 days	2332.22	2.71188	N
274	2013-05-10	DENV-1	HH6	14 days	2383.14	2.77109	N
275	2013-05-10	DENV-1	HH6	14 days	2182.32	2.53758	N
276	2013-05-10	DENV-1	HH7	14 days	2266.79	2.6358	N
277	2013-05-10	DENV-1	HH7	14 days	2330.91	2.71036	N
278	2013-05-10	Control	HH4	14 days	2277.8	2.6486
279	2013-05-10	Control	HH4	14 days	2354	2.73721
280	2013-05-10	Control	HH4	14 days	2216.2	2.57698
281	2013-05-10	Control	HH3	14 days	2283.2	2.65488
282	2013-05-10	DENV-1	HH5	14 days	2396.2	2.78628	N
283	2013-05-10	DENV-1	HH5	14 days	2080.32	2.41898	N
284	2013-05-10	DENV-1	HH3	14 days	2306.96	2.68251	Y	22.64	66700
285	2013-05-10	DENV-1	HH3	14 days	2242.83	2.60794	N
286	2013-05-10	DENV-1	HL6	14 days	1828.16	2.12577	N
287	2013-05-21	DENV-1	HL5	3 days	1980.8	2.30326	N
288	2013-05-21	DENV-1	HL2	3 days	1871.24	2.17586	N
289	2013-05-21	DENV-1	HL8	3 days	2044.3	2.37709	N
290	2013-05-21	DENV-1	HL8	3 days	unmeasurable	#VALUE!	N
291	2013-05-21	Control	HL3	3 days	2070.4	2.40744
292	2013-05-21	DENV-1	HL6	3 days	2257.2	2.62465	Y	28.31	3840
293	2013-05-21	DENV-1	HL7	3 days	1832.7	2.13105	N
294	2013-05-21	DENV-1	HL4	3 days	2202	2.56047	Y	32.15	541
295	2013-05-22	Control	LH7	3 days	2280.2	2.6514
296	2013-05-22	Control	LH1	3 days	2316	2.69302
297	2013-05-22	Control	LL8	3 days	2502.6	2.91
298	2013-05-22	Control	LL8	3 days	2262.2	2.63047
299	2013-05-22	Control	LH5	3 days	2146.7	2.49616
300	2013-05-22	Control	LH5	3 days	2274	2.64419
301	2013-05-22	DENV-1	LH2	3 days	unmeasurable	#VALUE!	Y	28.77	3040
302	2013-05-22	DENV-1	LH5	3 days	2158.3	2.50965	Y	31.28	844
303	2013-05-22	DENV-1	LH6	3 days	2450.6	2.84953	N
304	2013-05-22	DENV-1	LH3	3 days	2539.7	2.95314	N
305	2013-05-22	DENV-1	LH8	3 days	2239.4	2.60395	Y	22.93	59900
306	2013-05-22	DENV-1	LH8	3 days	2295.3	2.66895	N
307	2013-05-22	Control	LH2	3 days	2485.2	2.88977
308	2013-05-22	Control	LH3	3 days	2170.4	2.52372
309	2013-05-22	Control	LH3	3 days	1993.7	2.31826
310	2013-05-22	Control	LH3	3 days	2149.4	2.4993
311	2013-05-22	Control	LH3	3 days	2147.6	2.49721
312	2013-05-13	Control	HL8	14 days	1997.4	2.32256
313	2013-05-13	Control	HL5	14 days	1847.8	2.1486
314	2013-05-13	Control	HH7	14 days	unmeasurable	#VALUE!
315	2013-05-13	Control	HH2	14 days	2447.6	2.84605
316	2013-05-13	Control	HL4	14 days	unmeasurable	#VALUE!
317	2013-05-13	DENV-1	HL5	14 days	2308.21	2.68397	Y	19.65	395000
318	2013-05-13	DENV-1	HL5	14 days	1754.91	2.04059	Y	20.86	192000
319	2013-05-13	DENV-1	HL5	14 days	2259.25	2.62703	N
320	2013-05-13	Control	HH4	14 days	2424.7	2.81942
321	2013-05-13	Control	HH4	14 days	2347.44	2.72958
322	2013-05-13	DENV-1	HL8	14 days	1859.91	2.16269	N
323	2013-05-13	DENV-1	HL8	14 days	2041.78	2.37416	Y	22.61	68000
324	2013-05-14	Control	HL3	14 days	2033.7	2.36477
325	2013-05-14	DENV-1	HL6	14 days	1818.31	2.11431	N
326	2013-05-14	DENV-1	HL1	14 days	2079.82	2.4184	N
327	2013-05-28	DENV-1	LL1	24 hrs	2129.7	2.4764	Y	26.27	10900
328	2013-05-28	DENV-1	LL2	24 hrs	1967.2	2.28744	Y	25.34	17500
329	2013-05-28	DENV-1	LL4	24 hrs	1776.7	2.06593	Y	25.9	13200
330	2013-05-28	Control	LL2	24 hrs	2048.3	2.38174
331	2013-05-28	Control	LL2	24 hrs	unmeasurable	#VALUE!
332	2013-05-28	Control	LL4	24 hrs	1963.3	2.28291
333	2013-05-28	DENV-1	LL5	24 hrs	unmeasurable	#VALUE!	Y	27.17	6890
334	2013-05-28	Control	LL9	24 hrs	1973.9	2.29523
335	2013-05-28	Control	LL9	24 hrs	1901.8	2.2114
336	2013-05-28	Control	LL9	24 hrs	2038.2	2.37
337	2013-05-28	Control	LL9	24 hrs	1998.2	2.32349
338	2013-05-28	Control	LL5	24 hrs	1965.8	2.28581
339	2013-05-28	Control	LL7	24 hrs	1758	2.04419
340	2013-05-28	Control	LL1	24 hrs	2233.6	2.59721
341	2013-05-28	Control	LL6	24 hrs	1964.4	2.28419
342	2013-05-28	Control	LL6	24 hrs	1872.8	2.17767
343	2013-05-28	Control	LL8	24 hrs	2032	2.36279
344	2013-05-28	Control	LL8	24 hrs	1852.9	2.15453
345	2013-05-15	Control	HL8	14 days	1914.8	2.22651
346	2013-05-15	Control	HL5	14 days	1922.2	2.23512
347	2013-05-15	DENV-1	HL3	14 days	1858.37	2.1609	N
348	2013-05-15	DENV-1	HL3	14 days	1792.09	2.08383	Y	23.6	37800
349	2013-05-29	Control	HL6	24 hrs	2351	2.73372
350	2013-05-29	Control	HL4	24 hrs	2089.1	2.42919
351	2013-05-29	Control	HL8	24 hrs	2207	2.56628
352	2013-05-29	Control	HL7	24 hrs	2484.8	2.8893
353	2013-05-29	Control	HL7	24 hrs	unmeasurable	#VALUE!
354	2013-05-29	Control	HL3	24 hrs	2021.1	2.35012
355	2013-05-29	Control	HL2	24 hrs	2115.9	2.46035
356	2013-05-29	Control	HL1	24 hrs	1784.4	2.07488
357	2013-05-29	Control	HL1	24 hrs	2056.6	2.3914
358	2013-05-29	DENV-1	HL3	24 hrs	2169.4	2.52256	Y	25.51	16100
359	2013-05-29	DENV-1	HL1	24 hrs	2334	2.71395	Y	29.05	2640
360	2013-05-29	DENV-1	HL6	24 hrs	2232.1	2.59547	Y	26.21	11200
361	2013-05-29	DENV-1	HL2	24 hrs	2009.2	2.33628	Y	27.55	5660
362	2013-05-29	DENV-1	HL5	24 hrs	2212.3	2.57244	Y	25.81	13800
363	2013-05-29	DENV-1	HL4	24 hrs	1771.2	2.05953	Y	27.47	5890
364	2013-05-16	DENV-1	LH3	14 days	2308.6	2.68442	Y	21.67	735000
365	2013-05-16	DENV-1	LH3	14 days	2264.76	2.63344	Y	19.25	2540000
366	2013-05-16	DENV-1	LH3	14 days	2235.54	2.59947	N
367	2013-05-16	Control	LH3	14 days	2205.3	2.5643
368	2013-05-16	DENV-1	LH9	14 days	2296.01	2.66978	N
369	2013-05-16	DENV-1	LH9	14 days	2264.74	2.63342	N
370	2013-05-15	DENV-1	HL1	15 DAYS
371	2013-05-16	DENV-1	LH1	14 days	2340.28	2.72126	Y	22.08	597000
372	2013-05-28	Control	LL7	3 days	1733.5	2.0157
373	2013-05-28	Control	LL9	3 days	1972.6	2.29372
374	2013-05-28	Control	LL9	3 days	unmeasurable	#VALUE!
375	2013-05-28	Control	LL9	3 days	2023.33	2.35271
376	2013-05-28	Control	LL2	3 days	2001.3	2.32709
377	2013-05-28	Control	LL2	3 days	2115.15	2.45948
378	2013-05-28	Control	LL4	3 days	1991.32	2.31549
379	2013-05-28	DENV-1	LL2	3 days	1750.47	2.03543	Y	27.46	5940
380	2013-05-28	DENV-1	LL2	3 days	2010.22	2.33747	Y	30.2	1460
381	2013-05-28	Control	LL8	3 days	1683	1.95698
382	2013-05-28	Control	LL8	3 days	1967.8	2.28814
383	2013-05-28	Control	LL6	3 days	1783.41	2.07373
384	2013-05-28	Control	LL6	3 days	1746.98	2.03137
385	2013-05-28	Control	LL1	3 days	2085.73	2.42526
386	2013-05-28	DENV-1	LL1	3 days	2115.56	2.45995	Y	32.2	526
387	2013-05-28	DENV-1	LL8	3 days	unmeasurable	#VALUE!	Y	29.7	1890
388	2013-05-28	DENV-1	LL5	3 days	2089.11	2.4292	Y	27.75	5110
389	2013-05-30	Control	LH5	24 hrs	2375.06	2.7617
390	2013-05-30	Control	LH9	24 hrs	2474.7	2.87756
391	2013-05-30	Control	LH9	24 hrs	2089.61	2.42978
392	2013-05-30	Control	LH9	24 hrs	2039.33	2.37131
393	2013-05-30	DENV-1	LH3	24 hrs	2404.03	2.79538	Y	27.72	5180
394	2013-05-30	DENV-1	LH3	24 hrs	2045.88	2.37893	Y	26.02	12400
395	2013-05-30	DENV-1	LH5	24 hrs	2303.7	2.67872	Y	25.79	14000
396	2013-05-30	DENV-1	LH5	24 hrs	2156.4	2.50744	Y	28.22	4030
397	2013-05-30	DENV-1	LH7	24 hrs	2114.79	2.45906	Y	28.37	3730
398	2013-05-30	DENV-1	LH7	24 hrs	2167.31	2.52013	Y	27.52	5750
399	2013-05-30	Control	LH4	24 hrs	2153.26	2.50379
400	2013-05-30	Control	LH4	24 hrs	2301.66	2.67635
401	2013-05-30	Control	LH1	24 hrs	2404.44	2.79586
402	2013-05-30	Control	LH7	24 hrs	2265.44	2.63423
403	2013-05-30	DENV-1	LH1	24 hrs	2257.37	2.62485	Y	27.66	5360
404	2013-05-30	Control	LH8	24 hrs	2259.52	2.62735
405	2013-05-31	Control	LL3	24 hrs	1833.16	2.13158
406	2013-05-31	Control	LL4	24 hrs	2094.14	2.43505
407	2013-05-31	Control	LL9	24 hrs	1773.42	2.06212
408	2013-05-31	DENV-1	LL9	24 hrs	2452.18	2.85137	Y	28.01	4480
409	2013-05-31	DENV-1	LL9	24 hrs	1706.81	1.98466	Y	32.64	421
410	2013-05-31	DENV-1	LL6	24 hrs	1944.66	2.26123	Y	28.31	3840
411	2013-05-31	DENV-1	LL1	24 hrs	1964	2.28372	Y	29.31	2300
412	2013-05-31	DENV-1	LL1	24 hrs	2198	2.55581	Y	28.94	2790
413	2013-05-31	DENV-1	LL5	24 hrs	2018	2.34651	Y	30.43	1300
414	2013-05-29	Control	HL1	3 days	2085	2.42442
415	2013-05-29	Control	HL8	3 days	2067	2.40349
416	2013-05-29	Control	HL3	3 days	1743	2.02674
417	2013-05-29	Control	HL7	3 days	2060	2.39535
418	2013-05-29	Control	HL6	3 days	1909	2.21977
419	2013-05-29	DENV-1	HL9	3 days	1951	2.2686	Y	26.69	8790
420	2013-05-29	DENV-1	HL7	3 days	2138	2.48605	Y	29.18	2460
421	2013-05-29	DENV-1	HL8	3 days	2186	2.54186	N
422	2013-05-29	DENV-1	HL5	3 days	2090	2.43023	N
423	2013-05-29	DENV-1	HL2	3 days	1822	2.1186	Y	32.72	403
424	2013-05-30	Control	LH7	3 days	2337	2.71744
425	2013-05-30	Control	LH5	3 days	2076	2.41395
426	2013-05-30	Control	LH9	3 days	2033	2.36395
427	2013-05-30	Control	LH9	3 days	2314	2.6907
428	2013-05-30	Control	LH1	3 days	2198	2.55581
429	2013-05-30	Control	LH4	3 days	2191	2.54767
430	2013-05-30	Control	LH4	3 days	2436	2.83256
431	2013-05-30	Control	LH3	3 days	2268	2.63721
432	2013-05-30	DENV-1	LH7	3 days	2337	2.71744	Y	29.92	1690
433	2013-05-30	DENV-1	LH7	3 days	2234	2.59767	Y	31.58	724
434	2013-05-30	DENV-1	LH7	3 days	2193	2.55	Y	28.7	3150
435	2013-05-30	DENV-1	LH2	3 days	2043	2.37558	Y	28.09	4300
436	2013-05-30	DENV-1	LL3	3 days	1794	2.08605	Y	32.33	493
437	2013-05-30	DENV-1	LH3	3 days	2161	2.51279	N
438	2013-05-30	DENV-1	LH5	3 days	2230	2.59302	Y	33.75	239
439	2013-05-30	DENV-1	LH5	3 days	2382	2.76977	N
440	2013-05-30	DENV-1	LH6	3 days	2300	2.67442	Y	32.78	391
441	2013-05-30	DENV-1	LH1	3 days	2320	2.69767	Y	29.99	1630
442	2013-05-20	Control	HH5	14 days	2292	2.66512
443	2013-05-20	Control	HH3	14 days	2077	2.41512
444	2013-05-31	DENV-1	LL1	3 days	2159	2.51047	N
445	2013-05-31	DENV-1	LL1	3 days	2265	2.63372	Y	34.22	188
446	2013-05-31	DENV-1	LL1	3 days	2188	2.54419	N
447	2013-05-31	DENV-1	LL5	3 days	2043	2.37558	N
448	2013-05-31	DENV-1	LL2	3 days	2020	2.34884	N
449	2013-05-31	DENV-1	LL9	3 days	1993	2.31744	N
450	2013-05-31	DENV-1	LL9	3 days	N/A	2.47093	N
451	2013-05-31	DENV-1	LL4	3 days	2125	2.47093	N
452	2013-05-31	Control	LL4	3 days	2002	2.32791
453	2013-05-21	Control	HL6	14 days	2009	2.33605
454	2013-05-21	DENV-1	HL6	14 days	2119.34	2.46435	N
455	2013-05-21	DENV-1	HL8	14 days	1900.36	2.20972	Y	22.96	55100
456	2013-05-21	DENV-1	HL3	14 days	2329.28	2.70847	N
457	2013-05-21	DENV-1	HL5	14 days	1879.35	2.18529	Y	21.99	98300
458	2013-05-21	DENV-1	HL5	14 days	2315.67	2.69264	Y	23.09	51100
459	2013-05-21	DENV-1	HH4	14 days	2192.49	2.54941	N
460	2013-05-22	Control	LH6	14 days	2181	2.53605
461	2013-05-22	Control	LH3	14 days	2250	2.61628
462	2013-05-22	Control	LH3	14 days	2034	2.36512
463	2013-05-22	Control	LH7	14 days	2066	2.40233
464	2013-05-22	Control	LH7	14 days	2181	2.53605
465	2013-05-22	Control	LH5	14 days	2081	2.41977
466	2013-05-22	Control	LH5	14 days	2374	2.76047
467	2013-05-22	Control	LH1	14 days	2367	2.75233
468	2013-05-22	Control	LH2	14 days	2136	2.48372
469	2013-05-22	Control	LH4	14 days	2114	2.45814
470	2013-05-22	Control	LH8	14 days	2091	2.4314
471	2013-05-22	DENV-1	LH5	14 days	2224.76	2.58693	N
472	2013-05-22	DENV-1	LH9	14 days	2245.8	2.6114	N
473	2013-05-22	DENV-1	LH8	14 days	2264.05	2.63262	Y	23.21	44800
474	2013-05-22	DENV-1	LH3	14 days	2341.7	2.72291	N
475	2013-05-22	DENV-1	LH4	14 days	2295.13	2.66876	Y	20.93	185000
476	2013-05-22	DENV-1	LH7	14 days	2333.03	2.71283	N
477	2013-06-04	DENV-1	LH4	24 hrs	2253	2.61977	N
478	2013-06-04	DENV-1	LH4	24 hrs	2321	2.69884	Y	26.83	8210
479	2013-06-03	Control	HL3	3 days	2101	2.44302
480	2013-06-05	Control	LL8	24 hrs	2078	2.41628
481	2013-06-05	DENV-1	LL6	24 hrs	N/A	#VALUE!	Y	28.76	3050
482	2013-05-28	Control	LL5	14 days	1970	2.2907
483	2013-05-28	Control	LL8	14 days	1622	1.88605
484	2013-05-28	Control	LL8	14 days	1758	2.04419
485	2013-05-28	Control	LL1	14 days	2033	2.36395
486	2013-05-28	Control	LL1	14 days	2084	2.42326
487	2013-05-28	Control	LL6	14 days	N/A	#VALUE!
488	2013-05-28	Control	LL6	14 days	2027	2.35698
489	2013-05-28	Control	LL9	14 days	2113	2.45698
490	2013-05-28	Control	LL9	14 days	1788	2.07907
491	2013-05-28	Control	LL9	14 days	2059	2.39419
492	2013-05-28	Control	LL4	14 days	1990	2.31395
493	2013-05-28	Control	LL7	14 days	1882	2.18837
494	2013-05-28	Control	LL2	14 days	2156	2.50698
495	2013-05-28	Control	LL2	14 days	2353	2.73605
496	2013-05-28	DENV-1	LL7	14 days	1940.9	2.25686	Y	22.04	95200
497	2013-05-28	DENV-1	LL2	14 days	1995.87	2.32078	Y	23.85	32500
498	2013-05-28	DENV-1	LL5	14 days	2086.08	2.42567	N
499	2013-05-29	Control	HL1	14 days	2069	2.40581
500	2013-05-29	Control	HL1	14 days	2189	2.54535
501	2013-05-29	Control	HL7	14 days	2113	2.45698
502	2013-05-29	Control	HL6	14 days	2265	2.63372
503	2013-05-29	Control	HL6	14 days	2034	2.36512
504	2013-05-29	Control	HL8	14 days	2022	2.35116
505	2013-05-29	DENV-1	HL1	14 days	2064	2.4	N
506	2013-05-29	DENV-1	HL5	14 days	2239.79	2.60441	Y	21.58	125000
507	2013-05-29	DENV-1	HL4	14 days	1870.27	2.17473	Y	26.75	5780
508	2013-05-29	DENV-1	HH2	14 days	2467.84	2.86958	Y	23.52	39400
509	2013-05-29	DENV-1	HL3	14 days	2128.96	2.47553	N
510	2013-05-29	DENV-1	HL2	14 days	1936.09	2.25127	N
511	2013-05-30	Control	LH9	14 days	2263	2.6314
512	2013-05-30	Control	LH9	14 days	2098	2.43953
513	2013-05-30	Control	LH6	14 days	2223	2.58488
514	2013-05-30	Control	LL1	14 days	1850	2.15116
515	2013-05-30	Control	LH4	14 days	2318	2.69535
516	2013-05-30	DENV-1	LH5	14 days	2202.06	2.56053	N
517	2013-05-30	DENV-1	LH5	14 days	2364.52	2.74944	N
518	2013-05-30	DENV-1	LH7	14 days	2238.42	2.60281	Y	22.05	95000
519	2013-05-30	DENV-1	LH7	14 days	2075.62	2.41351	N
520	2013-05-30	DENV-1	LH7	14 days	2493.36	2.89926	Y	21.57	126000
521	2013-05-30	DENV-1	LH6	14 days	2156.24	2.50726	Y	21.93	644000
522	2013-05-30	DENV-1	LH1	14 days	2225.1	2.58733	N
523	2013-05-30	DENV-1	LH1	14 days	2217.77	2.5788	N
524	2013-05-30	DENV-1	LH3	14 days	NOT POSSIBLE	#VALUE!	N
525	2013-05-31	Control	LL9	14 days	2033	2.36395
526	2013-05-31	Control	LL3	14 days	1802	2.09535
527	2013-05-31	Control	LL4	14 days	2098	2.43953
528	2013-05-31	DENV-1	LL9	14 days	2041.46	2.37379	N
529	2013-05-31	DENV-1	LL9	14 days	2110.28	2.45381	N
530	2013-05-31	DENV-1	LL9	14 days	1714.58	1.9937	N
531	2013-05-31	DENV-1	LL3	14 days	2160.54	2.51226	N
532	2013-05-31	DENV-1	LL6	14 days	1664.26	1.93519	N
533	2013-05-31	DENV-1	LL1	14 days	1906.24	2.21656	N
534	2013-06-03	Control	HL3	14 days	N/A	#VALUE!
535	2013-06-03	DENV-1	HH1	14 days	2319.91	2.69757	N
536	2013-06-04	Control	LH2	14 days	2003	2.32907
537	2013-06-04	DENV-1	LH4	14 days	2248.1	2.61407	Y	22.6	68200
538	2013-06-04	DENV-1	LH4	14 days	2406.57	2.79834	Y	19.91	1810000
539	2013-06-04	DENV-1	LH2	14 days	2439.62	2.83677	Y	22.12	91200
540	2013-06-05	DENV-1	LL9	14 days	2102.31	2.44455	Y	21.08	169000

## Sheet: Dissemination by ID
Mosquito ID	Abdomen DENV-1 Positive?	Abdomen CP	Abdomen Titre (pfu/mL)	Test Legs?	Legs DENV-1 Positive?
218	Y	23.24	69600	Y	Y
219	N			N
222	N			N
223	N			N
234	Y	28.76	1760	Y	Y
235	Y	23.77	34100	Y	Y
258	Y	31.83	422	Y	Y
264	N			N
268	N			N
269	N			N
270	N			N
271	N			N
273	N			N
274	N			N	Y
275	N			N
276	N			N
277	N			N
282	N			N
283	N			N
284	Y	22.64	66700	Y	Y
285	N			N
286	N			N
317	Y	19.65	395000	Y	Y
318	Y	20.86	192000	Y	Y
319	N			N
322	N			N
323	Y	22.61	68000	Y	Y
325	N			N
326	N			N
347	N			N
348	Y	23.6	37800	Y
364	N			N	Y
365	N			N	Y
366	N			N
368	N			N
369	N			N
371	N			N	Y
454	N			N
455	Y	22.96	55100	Y	Y
456	N			N
457	Y	21.99	98300	Y	Y
458	Y	23.09	51100	Y	Y
459	N			N
471	N			N
472	N			N
473	Y	23.21	44800	Y	Y
474	N			N	Y
475	Y	20.93	185000	Y	Y
476	N			N
496	Y	22.04	95200	Y	Y
497	Y	23.85	32500	Y	Y
498	N			N
505	N			N
506	Y	21.58	125000	Y	Y
507	Y	26.75	5780	Y
508	Y	23.52	39400	Y	Y
509	N			N
510	N			N
516	N			N	Y
517	N			N
518	Y	22.05	95000	Y	Y
519	N			N
520	Y	21.57	126000	Y	Y
521	N	21.93	644000	Y	Y
522	N			N
523	N			N
524	N			N
528	N			N
529	N			N
530	N			N
531	N			N
532	N			N
533	N			N
535	N			N
537	Y	22.6	68200	Y	Y
538	Y	19.91	1810000	Y	Y
539	Y	22.12	91200	Y	Y
540	Y	21.08	169000	Y	Y

## Sheet: Blood meal titres
DENV1 Blood Meals
Code	Before/After	Date	replicate	Crossing Point	Titre	Average titre
1	Before	2013-05-09	1	12.19	36100000	32000000
2	Before	2013-05-09	2	12.12	37600000
3	Before	2013-05-09	3	13	22300000
4	After	2013-05-09	1	13.76	14200000	15200000
5	After	2013-05-09	2	13.66	15100000
6	After	2013-05-09	3	13.53	16300000
7	Before	2013-05-10	1	13.58	15800000	18300000
8	Before	2013-05-10	2	13.5	16500000
9	Before	2013-05-10	3	12.98	22600000
10	After	2013-05-10	1	13.31	18500000	1.23967e+07
11	After	2013-05-10	2	14.21	10800000
12	After	2013-05-10	3	14.75	7890000
13	Before	2013-05-13	1	14.67	8290000	9.19667e+06
14	Before	2013-05-13	2	14.66	8300000
15	Before	2013-05-13	3	14.19	11000000
16	After	2013-05-13	1	14.17	11200000	1.43333e+07
17	After	2013-05-13	2	13.22	19500000
18	After	2013-05-13	3	14.01	12300000
19	Before	2013-05-14	1	13.27	19000000	1.37467e+07
20	Before	2013-05-14	2	14.43	9540000
21	Before	2013-05-14	3	13.95	12700000
22	After	2013-05-14	1
23	After	2013-05-14	2
24	After	2013-05-14	3
25	Before	2013-05-15	1	12.74	26000000	3.04333e+07
26	Before	2013-05-15	2	12.45	39000000
27	Before	2013-05-15	3	12.72	26300000
28	After	2013-05-15	1	12.9	23600000	2.21667e+07
29	After	2013-05-15	2	12.94	23100000
30	After	2013-05-15	3	13.2	19800000
31	Before	2013-05-16	1	13.63	15300000	1.37867e+07
32	Before	2013-05-16	2	15.71	4460000
35	Before	2013-05-16	3	13.05	21600000
36	After	2013-05-16	1	13.61	15600000	25200000
33	After	2013-05-16	2	12.47	30600000
34	After	2013-05-16	3	12.53	29400000
37	Before	2013-05-20	1	13.92	12900000	1.61667e+07
38	Before	2013-05-20	2	13.75	14300000
39	Before	2013-05-20	3	13.08	21300000
40	After	2013-05-20	1	12.9	23600000	25100000
41	After	2013-05-20	2	12.7	26700000
42	After	2013-05-20	3	12.81	25000000
43	Before	2013-05-21	1	12.76	25700000	25600000
44	Before	2013-05-21	2	12.47	30700000
45	Before	2013-05-21	3	13.15	20400000
46	After	2013-05-21	1	12.97	22700000	2.13333e+07
47	After	2013-05-21	2	13.01	22200000
48	After	2013-05-21	3	13.26	19100000
49	Before	2013-05-22	1	12.65	27500000	2.42667e+07
50	Before	2013-05-22	2	12.97	22700000
51	Before	2013-05-22	3	12.98	22600000
52	After	2013-05-22	1	13.39	17600000	15700000
53	After	2013-05-22	2	13.67	15000000
54	After	2013-05-22	3	13.72	14500000
55	Before	2013-05-28	1	12.87	24000000	3.75667e+07
56	Before	2013-05-28	2	13.81	13800000
57	Before	2013-05-28	3	10.96	74900000
58	Before	2013-05-29	1	12.55	29100000	32400000
59	Before	2013-05-29	2	12.64	27600000
60	Before	2013-05-29	3	12	40500000
61	After	2013-05-29	1	12.53	29500000	2.69333e+07
62	After	2013-05-29	2	12.62	28000000
63	After	2013-05-29	3	12.93	23300000
64	Before	2013-05-30	1	12.29	34000000	1.77167e+07
65	Before	2013-05-30	2	15.56	10700000
66	Before	2013-05-30	3	15.96	8450000
73	After	2013-05-30	1	16.89	4870000	9210000
74	After	2013-05-30	2	15.7	9860000
75	After	2013-05-30	3	15.26	12900000
67	Before	2013-05-31	1	16.46	6270000	5.62333e+06
68	Before	2013-05-31	2	17.27	4390000
69	Before	2013-05-31	3	16.48	6210000
70	After	2013-05-31	1	17.61	3170000	6.07667e+06
71	After	2013-05-31	2	16.3	6890000
72	After	2013-05-31	3	16.02	8170000
76	Before	2013-06-03	1	15.54	10900000	9.79333e+06
77	Before	2013-06-03	2	16.08	7880000
78	Before	2013-06-03	3	15.58	10600000
79	After	2013-06-03	1	15.63	10300000	6.85333e+06
80	After	2013-06-03	2	18.19	2250000
81	After	2013-06-03	3	16.05	8010000
82	Before	2013-06-04	1	15.09	14200000	1.25333e+07
83	Before	2013-06-04	2	15.31	12400000
84	Before	2013-06-04	3	15.51	11000000
85	After	2013-06-04	1	16.13	7640000	7590000
86	After	2013-06-04	2	16.01	8220000
87	After	2013-06-04	3	16.3	6910000
88	Before	2013-06-05	1	18.22	2210000	5.63333e+06
89	Before	2013-06-05	2	16.33	6780000
90	Before	2013-06-05	3	16.07	7910000
91	After	2013-06-05	1	14.93	15600000	1.30367e+07
92	After	2013-06-05	2	16.98	4610000
93	After	2013-06-05	3	14.61	18900000
